# Supplementary material for: Lactobacillus salivarius SNK-6 Regulates Liver Lipid Metabolism Partly via the miR-130a-5p/MBOAT2 Pathway in a NAFLD Model of Laying Hens
Source: Cells. 2022 Dec 19;11(24):4133. doi: 10.3390/cells11244133 (PMC9776975; doi:10.3390/cells11244133)
Supplement: Supplementary file 1 [file cells-11-04133-s001.zip]

Archive with 2 entries (2 files):
- Additional file-Table S.xlsx
- Supplementary Figures.pdf
