# Supplementary material for: Lactobacillus salivarius SNK-6 Regulates Liver Lipid Metabolism Partly via the miR-130a-5p/MBOAT2 Pathway in a NAFLD Model of Laying Hens
Source: Cells. 2022 Dec 19;11(24):4133. doi: 10.3390/cells11244133 (PMC9776975; doi:10.3390/cells11244133)
Supplement: Supplementary file 1 [file cells-11-04133-s001.zip › Additional file-Table S.xlsx]

## Sheet: Table S1
	Table S1. List of miRNA mimics/inhibitor/siRNA used in the study
	Gene	Sence（5'-3'）	Antisence（5'-3'）
	miR-130a-5p mimic	GCCCUUUUUCUGUUGUACUACU	UAGUACAACAGAAAAAGGGCUU
	Scrambled miRNA	UUGUACUACACAAAAGUACUG	GUACUUUUGUGUAGUACAAUU
	miR-130a-5p inhibitor	AGUAGUACAACAGAAAAAGGGC
	Control siRNA	UUCUCCGAACGUGUCACGUTT	ACGUGACACGUUCGGAGAATT
	MBOAT2 siRNA-666	GCCCGUUAUGCUCUUACAATT	UUGUAAGAGCAUAACGGGCTT
	ggaMBOAT2-878	GAUGAGAACUUCAGAGCUATT	UAGCUCUGAAGUUCUCAUCTT
	ggaMBOAT2-1508	GGAAAUAAACAGCAUGAAATT	UUUCAUGCUGUUUAUUUCCTT

## Sheet: Table S2
		Table S2. List of the primers used for RT-qPCR analysis in the study
		gene	Forward primer （5-3）	Reverse primer （5-3）
		β-actin	AATGGCTCCGGTATGTGCAA	GGCCCATACCAACCATCACA
		GAPDH	GATGGGTGTCAACCATGAGAAA	CAATGCCAAAGTTGTCATGGA
		PPARα	GCTTGTGAAGGTTGTAAGGGTT	GACATTCCAACTGAAAGGCAC
		PPARγ	GTCCTTCCCGCTGACCAAA	TCTCCTGCACTGCCTCCACA
		CD36	GCTTTGCAGGAGCTAATGTCTAG	CTGGGAAGGTTACTGCGATTT
		APOA1	GTGACCCTCGCTGTGCTCTT	CTCAGCGTGTCCAGGTTGT
		SREBP1	CAGAGCTGATGGAGGGCAT	TCTTCGTGGACGGGGATT
		FASN	CTTCAGAGCGACAATACCCA	AAGCAATTCGTCACGGACA
		MBOAT2	GGAAATACCAGCAACACCAG	TGACAACGCAAGTAGCAATAAG
		U6	GGAACGATACAGAGAAGATTAGC	TGGAACGCTTCACGAATTTGCG

## Sheet: Table S3
	Table S3. Antibiotic resistance analysis
#Query_name	Query_description	Query_length	Query_start	Query_end	Antibiotic_Type	Hit_name	Hit_description	Hit_length	Hit_start	Hit_end	Aln_length	Identity	Evalue
plasmid2_21	18008-18493 + length=161 aa	161	1	161	Antibiotic Resistance	AM399080.1.gene2.p01	lincosamide nucleotidyltransferase. lnuA Curated. Encoded by gene lnu(A). ARO:1000001 process or component of antibiotic biology or chemistry. ARO:3002835 lnuA.[Staphylococcus chromogenes]	161	1	161	161	100	5e-121
plasmid2_24	20263-20910 - length=215 aa	215	1	215	Antibiotic Resistance	M90091.1.gene2.p01	chloramphenicol acetyltransferase. Putative. Encoded by gene unnamed gene. ARO:1000001 process or component of antibiotic biology or chemistry. ARO:3002670 cat. [Plasmid pSBK203]	215	1	215	215	97.2093	2e-155
plasmid2_26	21952-23238 - length=428 aa	428	1	428	Antibiotic Resistance	M11036.gene.p01	tetL* protein. Encoded by gene tetL*. tetL Curated. ARO:1000001 process or component of antibiotic biology or chemistry. ARO:3000179 tetL. [Geobacillus stearothermophilus]	458	31	458	428	98.1308	0
plasmid2_27	23522-25462 - length=646 aa	646	6	646	Antibiotic Resistance	AM180355.1.gene636.p01	Tetracycline resistance protein Tn5397. Evidence 1a : Function experimentally demonstrated in the studied strain; PubMedId : 12568329,12568327,17650959, 11157942,11073898, 8863741; Product type f : factor. tetM Curated.Encoded by gene tetM. ARO:1000001 process or component of antibiotic biology or chemistry. ARO:3000186 tetM. [Clostridium difficile 630]	639	1	639	641	89.8596	0
plasmid2_7	5322-6302 - length=326 aa	326	22	326	Antibiotic Resistance	L20573.1.gene1.p01	Unknown product. Encoded by gene bcrA. TTG start codon. bcrA Curated. ARO:1000001 process or component of antibiotic biology or chemistry. ARO:3002987 bcrA. [Bacillus licheniformis]	306	1	306	306	52.2876	1e-110
chr1_1013	1098869-1099456 - length=195 aa	195	1	192	Antibiotic Resistance	BA000017.4.gene1297.p01	phosphatidylglycerophosphate synthase. Encoded by gene pgsA. ARO:1000001 process or component of antibiotic biology or chemistry. ARO:3003323 Staphylococcus aureus pgsA mutations conferring resistance to daptomycin. [Staphylococcus aureus subsp. aureus Mu50]	192	1	192	193	46.6321	2e-55
chr1_1211	1326024-1326245 - length=73 aa	73	9	69	Antibiotic Resistance	DQ212986.1.gene3.p01	VanU. Encoded by gene vanU. Transcriptional regulator. vanU Curated. ARO:1000001 process or component of antibiotic biology or chemistry. ARO:3000575 vanU. [Enterococcus faecalis]	75	3	63	61	62.2951	2e-23
chr1_1366	1476201-1477415 - length=404 aa	404	4	399	Antibiotic Resistance	U00096.3.gene1073.p01	putative drug efflux system protein. Putative transport protein; GO_component: GO:0009274 - peptidoglycan-based cell wall; GO_component: GO:0019866 - organelle inner membrane. Encoded by gene mdtG. ARO:1000001 process or component of antibiotic biology or chemistry. ARO:3001329 mdtG. [Escherichia coli str. K-12 substr. MG1655]	408	6	400	396	48.2323	3e-125
chr1_1409	1527951-1529438 + length=495 aa	495	84	495	Antibiotic Resistance	U00096.3.gene2092.p01	UDP-glucose 6-dehydrogenase. Encoded by gene ugd. GO_function: GO:0042280 - cell surface antigen activity,host-interacting; GO_process: GO:0009242 - colanic acid biosynthetic process; GO_process: GO:0009269 - response to desiccation. PmrE Curated. ARO:3003577 PmrE. ARO:1000001 process or component of antibiotic biology or chemistry. [Escherichia coli str. K-12 substr. MG1655]	388	1	388	412	59.7087	6e-178
chr1_211	249533-251218 + length=561 aa	561	5	561	Antibiotic Biosynthesis	CP002508.1.gene1029.p01	acetolactate synthase. Encoded by gene YBT020_04620. COG0028 Thiamine pyrophosphate-requiring enzymes[acetolactate synthase, pyruvate dehydrogenase (cytochrome),glyoxylate carboligase, phosphonopyruvate decarboxylase].ARO:1000001 process or component of antibiotic biology or chemistry. ARO:3000299 phosphonopyruvate decarboxylase. [Bacillus thuringiensis serovar finitimus YBT-020]	562	11	562	557	56.912	0
chr1_225	273106-276696 + length=1196 aa	1196	1	1152	Antibiotic Resistance	NC_002952.2860169.p01	DNA-directed RNA polymerase subunit beta. SaureusrpoB Curated. Encoded by gene rpoB. DNA-dependent RNA polymerase catalyzes the transcription of DNA into RNA using the four ribonucleoside triphosphates as substrates; beta subunit is part of the catalytic core which binds with a sigma factor to produce the holoenzyme. ARO:1000001 process or component of antibiotic biology or chemistry. ARO:3003285…	1183	1	1154	1163	72.055	0
chr1_225	273106-276696 + length=1196 aa	1196	1	1194	Antibiotic Target	AE016830.1.gene3155.p01	DNA-directed RNA polymerase, beta subunit. Similar to GP:6002201, GB:D90402, GB:M74921, GB:S57283,GB:D13162, GB:D13163, GB:D13164, GB:D13165, GB:D13166, GB:D13167,GB:D13168, GB:S44866, SP:P24530, PID:181959, PID:182276,PID:219652, PID:285926, GB:D90402, GB:M74921, GB:S57283,GB:D13162, GB:D13163, GB:D13164, GB:D13165, GB:D13166, GB:D13167,GB:D13168, GB:S44866, SP:P24530, PID:181959, PID:182276,PID…	1207	4	1194	1194	79.062	0
chr1_226	276725-280390 + length=1221 aa	1221	1	1190	Antibiotic Resistance	NC_002952.2860170.p01	DNA-directed RNA polymerase subunit beta. DNA-dependent RNA polymerase catalyzes the transcription of DNA into RNA using the four ribonucleoside triphosphates as substrates. Subunit beta' binds to sigma factor allowing it to bind to the -10 region of the promoter. SaureusrpoC Curated.Encoded by gene rpoC. ARO:1000001 process or component of antibiotic biology or chemistry. ARO:3003291 Staphylococ…	1207	1	1190	1194	68.5092	0
chr1_226	276725-280390 + length=1221 aa	1221	1	1210	Antibiotic Target	CP003583.1.gene2744.p01	DNA-directed RNA polymerase subunit beta prime. Encoded by gene rpoC. ARO:1000001 process or component of antibiotic biology or chemistry. ARO:3000737 rifamycin sensitive beta-subunit of RNA polymerase (rpoB). [Enterococcus faecium DO]	1224	8	1213	1210	78.3471	0
chr1_228	281437-281850 + length=137 aa	137	1	136	Antibiotic Resistance	M86701.1.gene1.p01	Unknown product. Encoded by gene StrA. APH(3'')-Ib Curated. ARO:1000001 process or component of antibiotic biology or chemistry. ARO:3002639 APH(3'')-Ib. [Haemophilus influenzae]	124	1	123	136	67.6471	4e-58
chr1_230	282476-284569 + length=697 aa	697	5	696	Antibiotic Target	NC_022246.1.16760760.p01	elongation factor G. Encoded by gene fusA. ARO:1000001 process or component of antibiotic biology or chemistry. ARO:3000730 elongation factor G. [Streptococcus intermedius B196]	693	3	693	692	75.1445	0
chr1_233	286762-287451 + length=229 aa	229	1	228	Antibiotic Resistance	AF155139.2.gene2.p01	two-component response regulator. Similar to Bacillus halodurans and Enterococcus faecium BM4147 two-component response regulators. vanRF Curated. Encoded by gene vanRF. ARO:1000001 process or component of antibiotic biology or chemistry. ARO:3002925 vanRF. [Paenibacillus popilliae ATCC 14706]	231	4	231	233	48.4979	2e-72
chr1_320	388471-389586 + length=371 aa	371	1	371	Antibiotic Target	CP003583.1.gene182.p01	alanine racemase. Encoded by gene alr. ARO:1000001 process or component of antibiotic biology or chemistry.ARO:3000722 cycloserine sensitive alanine racemase.[Enterococcus faecium DO]	373	1	372	373	53.8874	2e-149
chr1_40	43163-44896 + length=577 aa	577	11	570	Antibiotic Resistance	DQ516954.1.gene1.p01	multidrug transporter. Encoded by gene lmrC. lmrC Curated. ARO:3002881 lmrC. ARO:1000001 process or component of antibiotic biology or chemistry. [Lactococcus lactis subsp. lactis]	572	2	571	570	52.9825	0
chr1_41	44964-46670 + length=568 aa	568	36	567	Antibiotic Resistance	DQ516970.1.gene1.p01	multidrug transporter. Encoded by gene lmrD. lmrD Curated. ARO:1000001 process or component of antibiotic biology or chemistry. ARO:3002882 lmrD. [Lactococcus lactis subsp. lactis]	662	130	662	533	53.8462	0
chr1_49	54502-55212 + length=236 aa	236	4	228	Antibiotic Resistance	FJ349556.1.gene2.p01	VanRM. Encoded by gene vanRM. Response regulator. vanRM Curated. ARO:1000001 process or component of antibiotic biology or chemistry. ARO:3002928 vanRM. [Enterococcus faecium]	232	6	228	225	45.3333	1e-63
chr1_5	4448-6406 + length=652 aa	652	18	648	Antibiotic Resistance	NC_002952.2859950.p01	DNA gyrase subunit B. SaureusgyrB Curated. Previously sequenced as Staphylococcus aureus DNA gyrase subunit B GyrB SW:GYRB_STAAU (P20832) (643 aa) fasta scores:E(): 0, 99.844% id in 643 aa, Similar to Bacillus subtilis DNA gyrase subunit B GyrB SW:GYRB_BACSU (P05652) (638 aa) fasta scores: E(): 1.8e-166, 69.194% id in 633 aa. Similar to SAR0621, 23.973% identity (26.718% ungapped) in 146 aa overl…	643	13	640	632	64.7152	0
chr1_5	4448-6406 + length=652 aa	652	13	652	Antibiotic Target	AE016830.1.gene5.p01	DNA gyrase, B subunit. Encoded by gene gyrB. Similar to GB:D16626, SP:P42357, and PID:451210; identified by sequence similarity; putative. ARO:1000001 process or component of antibiotic biology or chemistry. ARO:3000734 antibiotic sensitive DNA topoisomerase subunit gyrB. [Enterococcus faecalis V583]	642	3	642	644	73.4472	0
chr1_502	573241-573927 + length=228 aa	228	1	227	Antibiotic Resistance	BA000017.4.gene1427.p01	truncated (putative response regulator). Encoded by gene truncated-arlR. ARO:1000001 process or component of antibiotic biology or chemistry. ARO:3000838 arlR.[Staphylococcus aureus subsp. aureus Mu50]	219	1	219	227	53.304	3e-80
chr1_6	6443-8995 + length=850 aa	850	8	824	Antibiotic Target	CP003583.1.gene6.p01	DNA topoisomerase (ATP-hydrolyzing) subunit A. Encoded by gene gyrA. ARO:1000001 process or component of antibiotic biology or chemistry. ARO:3000733 fluoroquinolone sensitive gyrA. [Enterococcus faecium DO]	823	9	822	817	71.6034	0
chr1_6	6443-8995 + length=850 aa	850	1	810	Antibiotic Resistance	NC_002952.2859949.p01	DNA gyrase subunit A. SaureusgyrA Curated. Previously sequenced as Staphylococcus aureus DNA gyrase subunit A GyrA SW:GYRA_STAAU (P20831) (889 aa) fasta scores:E(): 0, 98.875% id in 889 aa, Similar to and to Bacillus subtilis DNA gyrase subunit A GyrA SW:GYRA_BACSU (P05653) (821 aa) fasta scores: E(): 5e-194, 64.485% id in 825 aa. Encoded by gene gyrA. ARO:1000001 process or component of antibiot…	886	1	811	814	60.0737	0
chr1_629	691659-692846 + length=395 aa	395	1	393	Antibiotic Resistance	HE999704.1.gene2984.p01	Elongation factor Tu. Curated elongation factor Tu. Encoded by gene BN418_3135. ARO:1000001 process or component of antibiotic biology or chemistry. ARO:3001312 elfamycin resistant EF-Tu. [Listeria monocytogenes]	395	1	393	393	77.3537	0
chr1_640	702921-704762 + length=613 aa	613	3	613	Antibiotic Target	NC_009632.5317750.p01	GTP-binding protein TypA. TIGRFAM: small GTP-binding protein; GTP-binding protein TypA; PFAM: elongation factor G domain protein; protein synthesis factor GTP-binding;elongation factor Tu domain 2 protein; KEGG: sao:SAOUHSC_01058 GTP-binding protein TypA, putative. Homology: Translation elongation factor EFTu/EF1A, domain 2 (HMMPfam: PF03144,score: 2.7e-10). Homology: Translation elongation facto…	615	4	612	611	68.0851	0
chr1_660	726797-728290 - length=497 aa	497	14	497	Antibiotic Resistance	CP003583.1.gene1095.p01	cardiolipin synthetase. Encoded by gene cls. Efaeciumcls Curated. ARO:1000001 process or component of antibiotic biology or chemistry. ARO:3003092 Enterococcus faecium cls conferring resistance to daptomycin. [Enterococcus faecium DO]	493	15	493	486	46.9136	2e-155
chr1_695	761609-762565 + length=318 aa	318	166	318	Antibiotic Resistance	AF028811.1.gene1.p1	thymidylate synthase. Encoded by gene AAD01867.1. dfrE Curated. ARO:3002875 dfrE. ARO:1000001 process or component of antibiotic biology or chemistry. [Enterococcus faecalis]	153	1	153	153	73.2026	4e-83
chr1_721	787941-788411 + length=156 aa	156	3	152	Antibiotic Target	HE999704.1.gene1665.p01	Transcription elongation factor GreA. Encoded by gene BN418_1758. ARO:1000001 process or component of antibiotic biology or chemistry. ARO:3000730 elongation factor G. [Listeria monocytogenes]	160	4	154	151	67.5497	3e-68
chr1_779	846180-848201 + length=673 aa	673	3	645	Antibiotic Resistance	NC_002952.2859942.p01	DNA topoisomerase IV subunit B. SaureusparE Curated. decatenates newly replicated chromosomal DNA and relaxes positive and negative DNA supercoiling. Encoded by gene grlB. ARO:3003314 Staphylococcus aureus parE conferring resistance to aminocoumarin . ARO:1000001 process or component of antibiotic biology or chemistry. ARO:3003315 Staphylococcus aureus parE conferring resistance to fluoroquinolon…	665	6	648	644	69.7205	0
chr1_779	846180-848201 + length=673 aa	673	4	645	Antibiotic Target	AE016830.1.gene1599.p01	DNA topoisomerase IV, B subunit. Similar to SP:Q59961; identified by sequence similarity; putative.Encoded by gene parE. ARO:1000001 process or component of antibiotic biology or chemistry. ARO:3000735 fluoroquinolone sensitive parC. [Enterococcus faecalis V583]	685	7	648	642	77.7259	0
chr1_780	848226-850652 + length=808 aa	808	1	792	Antibiotic Target	CP003583.1.gene1174.p01	DNA topoisomerase (ATP-hydrolyzing) subunit ParC. Encoded by gene parC. ARO:1000001 process or component of antibiotic biology or chemistry. ARO:3000735 fluoroquinolone sensitive parC. [Enterococcus faecium DO]	816	1	796	797	61.857	0
chr1_780	848226-850652 + length=808 aa	808	7	796	Antibiotic Resistance	AE005672.3.gene856.p01	topoisomerase IV, subunit A. Identified by similarity to SP:P72525; match to protein family HMM PF00521;match to protein family HMM PF03989; match to protein family HMM TIGR01061. SpneumoniaparC Curated. Encoded by gene parC. ARO:3003311 Streptococcus pneumonia parC conferring resistance to fluoroquinolone . ARO:1000001 process or component of antibiotic biology or chemistry. [Streptococcus pneum…	823	4	807	806	54.9628	0
chr1_860	931072-931380 - length=102 aa	102	1	102	Antibiotic Target	NC_008702.1.4607826.p01	50S ribosomal protein L21. 50S ribosomal protein L21, 83% Identity to TrEMBL;Q7WQL6,Q7W1P0, Q8XVK8.Has PF00829, Ribosomal prokaryotic L21 protein;IPR001787 Ribosomal_L21p; Ribosomes are the particles that catalyze mRNA-directed protein synthesis in all organisms. The codons of the mRNA are exposed on the ribosome to allow tRNA binding.This leads to the incorporation of amino acids into the growin…	103	1	103	103	52.4272	1e-30
chr1_87	100504-101985 - length=493 aa	493	1	491	Antibiotic Resistance	AY587982.1.gene1.p01	Lsa. Encoded by gene lsa. lsaA Curated. Lincosamide and streptogramin A resistance. ARO:1000001 process or component of antibiotic biology or chemistry. ARO:3000300 lsaA. [Enterococcus faecalis]	498	1	497	500	49.8	5e-173

## Sheet: Table S4
	Table S4. potential targets of gga-miR-130a-5p
	Target Score	Gene	Function
	99	TOX3	Apoptotic process
	99	BCL9	Regulates cell proliferation
	99	JPH3	Tumor suppressor
	98	ZNRF2	Regulates cell proliferation
	96	SPRED1	MAPK family signaling cascades
	96	ETV1	p38 signaling mediated by MAPKAP kinases
	91	FARP1	Regulation of RhoA activity;negative regulation of phosphatase activity
	87	TP53INP1	Direct p53 effectors; apoptotic process
	82	MBOAT2	Triacylglycerol (TG) biosynthesis

## Sheet: TableS5
Table S5. list of identified metabolites
Compound	Name	Formula	Molecular Weight	level	Super.class	Class	Sub.class
4.215_189.1004	(+)-castanospermine	C8 H15 N O4	189.1	level4	Alkaloids	Alkaloids derived from lysine	Indolizidine alkaloids
4.904_198.1371	(1s,6s)-6-aminooctahydro-1-indolizinyl acetate	C10 H18 N2 O2	198.137	level4	Alkaloids	Alkaloids derived from lysine	Indolizidine alkaloids
3.286_289.095	Acronycidine	C15 H15 N O5	289.095	level4	Alkaloids	Alkaloids derived from tryptophan and anthranilic acid	Quinoline alkaloids
6.053_235.121	N-methylanhalonine	C13 H17 N O3	235.121	level4	Alkaloids	Alkaloids derived from tyrosine	Isoquinoline alkaloids
3.234_408.1802	L-tryptophan	C11 H12 N2 O2	408.18	level3	Peptides	Amino acids	Common amino acids [Fig]
1.111_129.0427	Pyroglutamate	C5 H7 N O3	129.043	level1	Peptides	Amino acids	Other amino acids [Fig]
5.218_444.2014	Mitoxantrone	C22 H28 N4 O6	444.201	level4	Benzenoids	Anthracenes	Anthraquinones
0.881_138.043	Urocanic acid	C6 H6 N2 O2	138.043	level3	Organoheterocyclic compounds	Azoles	Imidazoles
2.432_143.0583	Trimethadione	C6 H9 N O3	143.058	level4	Organoheterocyclic compounds	Azolidines	Oxazolidines
3.944_153.0428	3-hydroxyanthranilic acid	C7 H7 N O3	153.043	level3	Benzenoids	Benzene and substituted derivatives	Benzoic acids and derivatives
2.85_136.0526	2145	C8 H8 O2	136.053	level4	Benzenoids	Benzene and substituted derivatives	Benzyloxycarbonyls
3.147_254.1266	Midodrine	C12 H18 N2 O4	254.127	level4	Benzenoids	Benzene and substituted derivatives	Methoxybenzenes
1.984_121.0529	Benzamide	C7 H7 N O	121.053	level4	Benzenoids	Benzene and substituted derivatives	Benzoic acids and derivatives
4.146_198.0531	Syringic acid	C9 H10 O5	198.053	level2	Benzenoids	Benzene and substituted derivatives	Benzoic acids and derivatives
3.983_257.0722	1988595	C11 H15 N O4 S	257.072	level4	Benzenoids	Benzene and substituted derivatives	Phenyl methylcarbamates
4.763_196.0739	Cu8460000	C10 H12 O4	196.074	level4	Benzenoids	Benzene and substituted derivatives	Benzoyl derivatives
1.033_255.0744	N-(4-hydroxy-3,5-dimethoxybenzoyl)glycine	C11 H13 N O6	255.074	level4	Benzenoids	Benzene and substituted derivatives	Benzoic acids and derivatives
2.815_235.0845	1581740	C12 H13 N O4	235.084	level4	Organoheterocyclic compounds	Benzofurans	null
3.747_424.1878	mangostin	C25 H28 O6	424.188	level4	Organoheterocyclic compounds	Benzopyrans	1-benzopyrans
0.805_147.0532	L-glutamic acid	C5 H9 N O4	147.053	level1	Organic acids and derivatives	Carboxylic acids and derivatives	Amino acids, peptides, and analogues
2.553_165.0789	L-phenylalanine	C9 H11 N O2	165.079	level1	Organic acids and derivatives	Carboxylic acids and derivatives	Amino acids, peptides, and analogues
0.807_155.0696	L-histidine	C6 H9 N3 O2	155.07	level1	Organic acids and derivatives	Carboxylic acids and derivatives	Amino acids, peptides, and analogues
0.698_276.1322	L-saccharopine	C11 H20 N2 O6	276.132	level3	Organic acids and derivatives	Carboxylic acids and derivatives	Amino acids, peptides, and analogues
2.902_132.0424	Glutaric acid	C5 H8 O4	132.042	level4	Organic acids and derivatives	Carboxylic acids and derivatives	Dicarboxylic acids and derivatives
0.87_145.0852	4-guanidinobutyric acid	C5 H11 N3 O2	145.085	level2	Organic acids and derivatives	Carboxylic acids and derivatives	Amino acids, peptides, and analogues
4.3_174.1007	L-theanine	C7 H14 N2 O3	174.101	level4	Organic acids and derivatives	Carboxylic acids and derivatives	Amino acids, peptides, and analogues
4.176_251.0795	N-feruloylglycine	C12 H13 N O5	251.079	level4	Organic acids and derivatives	Carboxylic acids and derivatives	Amino acids, peptides, and analogues
4.759_173.1055	N-acetyl-l-leucine	C8 H15 N O3	173.106	level1	Organic acids and derivatives	Carboxylic acids and derivatives	Amino acids, peptides, and analogues
0.974_197.0803	N-acetyl-l-histidine	C8 H11 N3 O3	197.08	level4	Organic acids and derivatives	Carboxylic acids and derivatives	Amino acids, peptides, and analogues
4.896_207.0898	N-acetyl-l-phenylalanine	C11 H13 N O3	207.09	level1	Organic acids and derivatives	Carboxylic acids and derivatives	Amino acids, peptides, and analogues
4.213_193.0742	Phenylacetylglycine	C10 H11 N O3	193.074	level3	Organic acids and derivatives	Carboxylic acids and derivatives	Amino acids, peptides, and analogues
0.969_259.1166	Linatine	C10 H17 N3 O5	259.117	level4	Organic acids and derivatives	Carboxylic acids and derivatives	Amino acids, peptides, and analogues
5.094_157.1105	Tranexamic acid	C8 H15 N O2	157.111	level4	Organic acids and derivatives	Carboxylic acids and derivatives	Amino acids, peptides, and analogues
1.198_100.0162	Succinic anhydride	C4 H4 O3	100.016	level4	Organic acids and derivatives	Carboxylic acids and derivatives	Dicarboxylic acids and derivatives
4.475_377.1586	7209	C18 H23 N3 O6	377.159	level4	Organic acids and derivatives	Carboxylic acids and derivatives	Amino acids, peptides, and analogues
2.882_201.1368	Capryloylglycine	C10 H19 N O3	201.137	level3	Organic acids and derivatives	Carboxylic acids and derivatives	Amino acids, peptides, and analogues
3.274_228.1473	Leucylproline	C11 H20 N2 O3	228.147	level2	Organic acids and derivatives	Carboxylic acids and derivatives	Amino acids, peptides, and analogues
1.085_214.1318	Valylproline	C10 H18 N2 O3	214.132	level2	Organic acids and derivatives	Carboxylic acids and derivatives	Amino acids, peptides, and analogues
3.62_280.1057	Aspartylphenylalanine	C13 H16 N2 O5	280.106	level2	Organic acids and derivatives	Carboxylic acids and derivatives	Amino acids, peptides, and analogues
1.078_343.1267	(2s)-3-(4-hydroxyphenyl)-2-({[(3s,4s,5r)-2,3,4-trihydroxy-5-(hydroxymethyl)tetrahydro-2-furanyl]methyl}amino)propanoic acid (non-preferred name)	C15 H21 N O8	343.127	level4	Organic acids and derivatives	Carboxylic acids and derivatives	Amino acids, peptides, and analogues
0.996_279.1318	(2s)-3-methyl-2-({[(3s,4s,5r)-2,3,4-trihydroxy-5-(hydroxymethyl)tetrahydro-2-furanyl]methyl}amino)butanoic acid (non-preferred name)	C11 H21 N O7	279.132	level4	Organic acids and derivatives	Carboxylic acids and derivatives	Amino acids, peptides, and analogues
2.78_327.1315	(2s)-3-phenyl-2-({[(3s,4s,5r)-2,3,4-trihydroxy-5-(hydroxymethyl)tetrahydro-2-furanyl]methyl}amino)propanoic acid (non-preferred name)	C15 H21 N O7	327.132	level4	Organic acids and derivatives	Carboxylic acids and derivatives	Amino acids, peptides, and analogues
1.04_311.1038	(2s)-4-(methylsulfanyl)-2-({[(3s,4s,5r)-2,3,4-trihydroxy-5-(hydroxymethyl)tetrahydro-2-furanyl]methyl}amino)butanoic acid	C11 H21 N O7 S	311.104	level4	Organic acids and derivatives	Carboxylic acids and derivatives	Amino acids, peptides, and analogues
4.072_262.0955	(5-benzyl-3,6-dioxo-2-piperazinyl)acetic acid	C13 H14 N2 O4	262.096	level4	Organic acids and derivatives	Carboxylic acids and derivatives	Amino acids, peptides, and analogues
0.707_211.0846	(dl)-3-o-methyldopa	C10 H13 N O4	211.085	level4	Organic acids and derivatives	Carboxylic acids and derivatives	Amino acids, peptides, and analogues
1.078_258.1216	1-(5-amino-5-carboxypentyl)-5-oxoproline	C11 H18 N2 O5	258.122	level4	Organic acids and derivatives	Carboxylic acids and derivatives	Amino acids, peptides, and analogues
3.2_265.1061	2-amino-5-[2-(4-formylphenyl)hydrazino]-5-oxopentanoic acid	C12 H15 N3 O4	265.106	level4	Organic acids and derivatives	Carboxylic acids and derivatives	Amino acids, peptides, and analogues
2.385_206.0428	2-methylcitric acid	C7 H10 O7	206.043	level4	Organic acids and derivatives	Carboxylic acids and derivatives	Tricarboxylic acids and derivatives
2.003_320.1221	4-(2-carboxy-1-azetidinyl)-n-(3-carboxy-3-hydroxypropyl)threonine	C12 H20 N2 O8	320.122	level4	Organic acids and derivatives	Carboxylic acids and derivatives	Amino acids, peptides, and analogues
3.412_292.1058	4-hydroxy-4-(indol-3-ylmethyl)glutamic acid	C14 H16 N2 O5	292.106	level4	Organic acids and derivatives	Carboxylic acids and derivatives	Amino acids, peptides, and analogues
2.499_244.1422	4-hydroxyprolylleucine	C11 H20 N2 O4	244.142	level4	Organic acids and derivatives	Carboxylic acids and derivatives	Amino acids, peptides, and analogues
1.03_159.0532	4-methyleneglutamic acid	C6 H9 N O4	159.053	level4	Organic acids and derivatives	Carboxylic acids and derivatives	Amino acids, peptides, and analogues
3.578_275.1269	Alanyltryptophan	C14 H17 N3 O3	275.127	level4	Organic acids and derivatives	Carboxylic acids and derivatives	Amino acids, peptides, and analogues
1.036_229.1065	Asn-pro	C9 H15 N3 O4	229.107	level4	Organic acids and derivatives	Carboxylic acids and derivatives	Amino acids, peptides, and analogues
2.743_310.1166	Gamma-l-glutamyl-l-tyrosine	C14 H18 N2 O6	310.117	level4	Organic acids and derivatives	Carboxylic acids and derivatives	Amino acids, peptides, and analogues
0.826_204.0747	Glu-gly	C7 H12 N2 O5	204.075	level4	Organic acids and derivatives	Carboxylic acids and derivatives	Amino acids, peptides, and analogues
0.706_248.1009	Glu-thr	C9 H16 N2 O6	248.101	level4	Organic acids and derivatives	Carboxylic acids and derivatives	Amino acids, peptides, and analogues
3.348_487.2283	Goralatide	C20 H33 N5 O9	487.228	level4	Organic acids and derivatives	Carboxylic acids and derivatives	Amino acids, peptides, and analogues
3.782_260.1371	L-gamma-glutamyl-l-leucine	C11 H20 N2 O5	260.137	level4	Organic acids and derivatives	Carboxylic acids and derivatives	Amino acids, peptides, and analogues
3.327_246.1215	L-gamma-glutamyl-l-valine	C10 H18 N2 O5	246.121	level4	Organic acids and derivatives	Carboxylic acids and derivatives	Amino acids, peptides, and analogues
3.599_230.163	Leu-val	C11 H22 N2 O3	230.163	level4	Organic acids and derivatives	Carboxylic acids and derivatives	Amino acids, peptides, and analogues
3.819_221.0724	N-[(2s)-2-hydroxypropanoyl]methionine	C8 H15 N O4 S	221.072	level4	Organic acids and derivatives	Carboxylic acids and derivatives	Amino acids, peptides, and analogues
4.526_159.0897	N-acetylvaline	C7 H13 N O3	159.09	level4	Organic acids and derivatives	Carboxylic acids and derivatives	Amino acids, peptides, and analogues
3.814_253.0951	N-acetylvanilalanine	C12 H15 N O5	253.095	level4	Organic acids and derivatives	Carboxylic acids and derivatives	Amino acids, peptides, and analogues
3.297_237.0636	N-benzoylaspartic acid	C11 H11 N O5	237.064	level4	Organic acids and derivatives	Carboxylic acids and derivatives	Amino acids, peptides, and analogues
5.546_243.1835	N-undecanoylglycine	C13 H25 N O3	243.184	level4	Organic acids and derivatives	Carboxylic acids and derivatives	Amino acids, peptides, and analogues
8.387_348.1279	N~2~-[2-(carboxymethyl)-2-hydroxy-3-methoxy-3-oxopropanoyl]arginine	C12 H20 N4 O8	348.128	level4	Organic acids and derivatives	Carboxylic acids and derivatives	Amino acids, peptides, and analogues
4.523_333.1325	Oglufanide	C16 H19 N3 O5	333.132	level4	Organic acids and derivatives	Carboxylic acids and derivatives	Amino acids, peptides, and analogues
2.7_378.2004	Pentosidine	C17 H26 N6 O4	378.2	level4	Organic acids and derivatives	Carboxylic acids and derivatives	Amino acids, peptides, and analogues
3.109_243.1221	Pro-gln	C10 H17 N3 O4	243.122	level4	Organic acids and derivatives	Carboxylic acids and derivatives	Amino acids, peptides, and analogues
3.998_428.191	Pyridinoline	C18 H28 N4 O8	428.191	level4	Organic acids and derivatives	Carboxylic acids and derivatives	Amino acids, peptides, and analogues
3.454_228.1111	Tetraacetylethylenediamine	C10 H16 N2 O4	228.111	level4	Organic acids and derivatives	Carboxylic acids and derivatives	Carboxylic acid derivatives
1.189_164.0476	2-hydroxycinnamic acid	C9 H8 O3	164.048	level2	Phenylpropanoids and polyketides	Cinnamic acids and derivatives	Hydroxycinnamic acids and derivatives
3.095_221.1053	Carbofuran	C12 H15 N O3	221.105	level4	Organoheterocyclic compounds	Coumarans	null
4.733_236.0687	5,6,7-trimethoxy-2h-chromen-2-one	C12 H12 O5	236.069	level4	Phenylpropanoids	Coumarins	Coumarins
5.432_218.0581	Mu-ac	C12 H10 O4	218.058	level4	Phenylpropanoids and polyketides	Coumarins and derivatives	null
0.984_261.1213	Lotaustralin	C11 H19 N O6	261.121	level4	Amino acid related compounds	Cyanogenic glucosides	Cyanogenic glucosides derived from valine or isoleucine
5.267_259.1057	Proacacipetalin	C11 H17 N O6	259.106	level4	Amino acid related compounds	Cyanogenic glucosides	Cyanogenic glucosides derived from leucine
1.16_126.043	Thymine	C5 H6 N2 O2	126.043	level3	Organoheterocyclic compounds	Diazines	Pyrimidines and pyrimidine derivatives
0.954_128.0586	Dihydrothymine	C5 H8 N2 O2	128.059	level3	Organoheterocyclic compounds	Diazines	Pyrimidines and pyrimidine derivatives
2.506_198.1006	Metharbital	C9 H14 N2 O3	198.101	level4	Organoheterocyclic compounds	Diazines	Pyrimidines and pyrimidine derivatives
4.307_238.1319	Seconal	C12 H18 N2 O3	238.132	level4	Organoheterocyclic compounds	Diazines	Pyrimidines and pyrimidine derivatives
0.769_128.0606	Dihydrothymine	C5 H8 N2 O2	128.061	level5	Organoheterocyclic compounds	Diazines	Pyrimidines and pyrimidine derivatives
4.512_332.1584	Spectinomycin	C14 H24 N2 O7	332.158	level4	Organoheterocyclic compounds	Dioxanes	1,4-dioxanes
7.976_310.2144	13(s)-hpotre	C18 H30 O4	310.214	level4	FA Fatty acyls	FA01 Fatty Acids and Conjugates	FA0104 Hydroperoxy fatty acids
3.304_101.0842		C5 H11 N O	101.084	level4	FA Fatty acyls	FA08 Fatty amides	FA0801 Primary amides
4.315_432.1062	Apigetrin	C21 H20 O10	432.106	level4	Phenylpropanoids and polyketides	Flavonoids	Flavonoid glycosides
4.184_230.1056	1-methyl-1,2,3,4-tetrahydro-carboline-3-carboxylic acid	C13 H14 N2 O2	230.106	level4	Alkaloids and derivatives	Harmala alkaloids	null
4.609_274.0955	1-methyl-2,3,4,9-tetrahydro-1h-beta-carboline-1,3-dicarboxylic acid	C14 H14 N2 O4	274.096	level4	Alkaloids and derivatives	Harmala alkaloids	null
6.289_308.0796	Flazin	C17 H12 N2 O4	308.08	level4	Alkaloids and derivatives	Harmala alkaloids	null
0.987_148.0372	(+/-)-2-hydroxyglutaric acid	C5 H8 O5	148.037	level4	Organic acids and derivatives	Hydroxy acids and derivatives	Short-chain hydroxy acids and derivatives
0.688_194.0807	Caffeine	C8 H10 N4 O2	194.081	level4	Organoheterocyclic compounds	Imidazopyrimidines	Purines and purine derivatives
2.35_159.0685	Indole-3-acetaldehyde	C10 H9 N O	159.069	level4	Organoheterocyclic compounds	Indoles and derivatives	Indoles
2.7_220.0849	5-hydroxytryptophan	C11 H12 N2 O3	220.085	level3	Organoheterocyclic compounds	Indoles and derivatives	Tryptamines and derivatives
4.717_204.0899	Dl-tryptophan	C11 H12 N2 O2	204.09	level3	Organoheterocyclic compounds	Indoles and derivatives	Indolyl carboxylic acids and derivatives
4.79_205.0741	Indole-3-lactic acid	C11 H11 N O3	205.074	level2	Organoheterocyclic compounds	Indoles and derivatives	Indolyl carboxylic acids and derivatives
3.774_216.0901	1,2,3,4-tetrahydro-carboline-3-carboxylic acid	C12 H12 N2 O2	216.09	level4	Organoheterocyclic compounds	Indoles and derivatives	Pyridoindoles
3.558_234.1003	5-methoxy-l-tryptophan	C12 H14 N2 O3	234.1	level4	Organoheterocyclic compounds	Indoles and derivatives	Tryptamines and derivatives
4.832_270.053	Genistein	C15 H10 O5	270.053	level2	Phenylpropanoids and polyketides	Isoflavonoids	Isoflav-2-enes
5.845_254.058	Daidzein	C15 H10 O4	254.058	level2	Phenylpropanoids and polyketides	Isoflavonoids	Isoflav-2-enes
5.979_284.0685	Glycitein	C16 H12 O5	284.068	level2	Phenylpropanoids and polyketides	Isoflavonoids	Isoflav-2-enes
0.691_102.0319	2-oxobutyric acid	C4 H6 O3	102.032	level4	Organic acids and derivatives	Keto acids and derivatives	Short-chain keto acids and derivatives
8.083_214.1571	3-oxolauric acid	C12 H22 O3	214.157	level4	Organic acids and derivatives	Keto acids and derivatives	Medium-chain keto acids and derivatives
1.029_187.0847	6-acetamido-2-oxohexanoic acid	C8 H13 N O4	187.085	level4	Organic acids and derivatives	Keto acids and derivatives	Medium-chain keto acids and derivatives
3.925_158.0581	Succinylacetone	C7 H10 O4	158.058	level4	Organic acids and derivatives	Keto acids and derivatives	Medium-chain keto acids and derivatives
7.28_354.1468	Xanthohumol	C21 H22 O5	354.147	level2	Phenylpropanoids and polyketides	Linear 1,3-diarylpropanoids	Chalcones and dihydrochalcones
3.995_420.1649	Lamioside	C18 H28 O11	420.165	level4	Terpenoids	Monoterpenoids (C10)	Iridoids
1.753_202.0956	L-coprine	C8 H14 N2 O4	202.096	level4	Fungal toxins	Mushroom toxins	Others
0.807_292.0645	7136389	C10 H17 N2 O4 P S	292.065	level4	Organic acids and derivatives	Organic thiophosphoric acids and derivatives	Thiophosphoric acid esters
2.861_226.0954	Porphobilinogen	C10 H14 N2 O4	226.095	level4	Organic nitrogen compounds	Organonitrogen compounds	Amines
4.479_208.085	L-kynurenine	C10 H12 N2 O3	208.085	level3	Organic oxygen compounds	Organooxygen compounds	Carbonyl compounds
3.909_122.0369	4-hydroxybenzaldehyde	C7 H6 O2	122.037	level1	Organic oxygen compounds	Organooxygen compounds	Carbonyl compounds
0.672_202.0456	D-fructose	C6 H12 O6	202.046	level5	Organic oxygen compounds	Organooxygen compounds	Carbohydrates and carbohydrate conjugates
1.081_120.0576	Acetophenone	C8 H8 O	120.058	level2	Organic oxygen compounds	Organooxygen compounds	Carbonyl compounds
0.686_341.1321	6-(alpha-d-glucosaminyl)-1d-myo-inositol	C12 H23 N O10	341.132	level4	Organic oxygen compounds	Organooxygen compounds	Carbohydrates and carbohydrate conjugates
4.257_163.0635	L-oxo-3-pyridinebutanal	C9 H9 N O2	163.064	level4	Organic oxygen compounds	Organooxygen compounds	Carbonyl compounds
0.917_309.1062	N-acetylneuraminic acid	C11 H19 N O9	309.106	level2	Organic oxygen compounds	Organooxygen compounds	Carbohydrates and carbohydrate conjugates
0.695_164.0688	L-l-fucopyranose	C6 H12 O5	164.069	level4	Organic oxygen compounds	Organooxygen compounds	Carbohydrates and carbohydrate conjugates
3.033_208.0949	Dambonitol	C8 H16 O6	208.095	level4	Organic oxygen compounds	Organooxygen compounds	Alcohols and polyols
4.384_370.2203	Ho-dpeg8-oh	C16 H34 O9	370.22	level4	Organic oxygen compounds	Organooxygen compounds	Ethers
4.922_331.2108	Marimastat	C15 H29 N3 O5	331.211	level4	Organic oxygen compounds	Organooxygen compounds	Alcohols and polyols
2.847_297.1212	N-(2-phenylethyl)-beta-d-glucopyranuronosylamine	C14 H19 N O6	297.121	level4	Organic oxygen compounds	Organooxygen compounds	Carbohydrates and carbohydrate conjugates
3.866_160.0196	Thiacremonone	C6 H8 O3 S	160.02	level4	Organic oxygen compounds	Organooxygen compounds	Carbonyl compounds
5.642_224.105	Ethylvanillin propylene glycol acetal	C12 H16 O4	224.105	level4	Benzenoids	Phenol ethers	null
2.885_151.0635	Paracetamol	C8 H9 N O2	151.064	level4	Benzenoids	Phenols	1-hydroxy-2-unsubstituted benzenoids
8.939_352.1884	1-(4-hydroxy-3-methoxyphenyl)-3,5-diacetoxyoctane	C19 H28 O6	352.188	level4	Benzenoids	Phenols	Methoxyphenols
0.903_347.0631	Adenosine 5'-monophosphate	C10 H14 N5 O7 P	347.063	level2	Nucleosides, nucleotides, and analogues	Purine nucleotides	Purine ribonucleotides
0.948_123.0321	Niacin	C6 H5 N O2	123.032	level4	Organoheterocyclic compounds	Pyridines and derivatives	Pyridinecarboxylic acids and derivatives
1.644_242.0905	Thymidine	C10 H14 N2 O5	242.09	level4	Nucleosides, nucleotides, and analogues	Pyrimidine nucleosides	Pyrimidine 2'-deoxyribonucleosides
0.702_227.0906	2'-deoxycytidine	C9 H13 N3 O4	227.091	level4	Nucleosides, nucleotides, and analogues	Pyrimidine nucleosides	Pyrimidine 2'-deoxyribonucleosides
0.791_308.0422	Deoxyuridine monophosphate	C9 H13 N2 O8 P	308.042	level4	Nucleosides, nucleotides, and analogues	Pyrimidine nucleotides	Pyrimidine deoxyribonucleotides
1.077_306.0251	2',3'-cyclic ump	C9 H11 N2 O8 P	306.025	level4	Nucleosides, nucleotides, and analogues	Pyrimidine nucleotides	Cyclic pyrimidine nucleotides
1.116_347.0633	3'-adenosine monophosphate (3'-amp)	C10 H14 N5 O7 P	347.063	level2	Nucleosides, nucleotides, and analogues	Ribonucleoside 3'-phosphates	null
8.249_942.5188	Soyasaponin i	C48 H78 O18	942.519	level4	Terpenoids	Triterpenoids (C30)	Dammarenes
8.327_912.5088	Soyasaponin ii	C47 H76 O17	912.509	level4	Terpenoids	Triterpenoids (C30)	Dammarenes
3.657_167.0585	Pyridoxal	C8 H9 N O3	167.059	level2	Vitamins and Cofactors	Vitamins	Water-soluble vitamins [Fig]
1.779_232.1061	Boc-asn-oh	C9 H16 N2 O5	232.106	level4	NA	NA	NA
1.07_181.074	L-tyrosine	C9 H11 N O3	181.074	level1	NA	NA	NA
2.309_125.0478	N-ethylmaleimide	C6 H7 N O2	125.048	level4	NA	NA	NA
2.936_165.0428	Am9627000	C8 H7 N O3	165.043	level4	NA	NA	NA
2.848_372.2009	Mfcd00037235	C16 H28 N4 O6	372.201	level4	NA	NA	NA
4.138_209.069	Qv1mvo1r	C10 H11 N O4	209.069	level4	NA	NA	NA
2.133_290.1114	N-succinyl-l-diaminopimelic acid	C11 H18 N2 O7	290.111	level4	NA	NA	NA
0.718_291.0952	8722455	C11 H17 N O8	291.095	level4	NA	NA	NA
3.485_303.143	Nicotianamine	C12 H21 N3 O6	303.143	level4	NA	NA	NA
0.956_177.0637	(2s,4s)-4-amino-2-hydroxy-2-methylpentanedioic acid	C6 H11 N O5	177.064	level4	NA	NA	NA
1.442_300.1221	Salidroside	C14 H20 O7	300.122	level4	NA	NA	NA
0.699_246.1331	(+)-allo-octopine	C9 H18 N4 O4	246.133	level4	NA	NA	NA
3.087_162.0893	Cymarose	C7 H14 O4	162.089	level4	NA	NA	NA
4.434_260.1161	Maculosin	C14 H16 N2 O3	260.116	level4	NA	NA	NA
3.878_434.1659	Flupentixol	C23 H25 F3 N2 O S	434.166	level4	NA	NA	NA
4.161_244.1788	Leu-leu	C12 H24 N2 O3	244.179	level4	NA	NA	NA
3.551_462.2118	Patrinoside	C21 H34 O11	462.212	level4	NA	NA	NA
4.505_339.1795	Xamoterol [usan:ban:inn]	C16 H25 N3 O5	339.18	level4	NA	NA	NA
5.283_293.0899	(+)-2,7-dideoxypancratistatin	C14 H15 N O6	293.09	level4	NA	NA	NA
1.025_203.0795	N-acetyl-l-2-aminoadipic acid	C8 H13 N O5	203.079	level4	NA	NA	NA
3.92_196.1214	Fasoracetam	C10 H16 N2 O2	196.121	level4	NA	NA	NA
2.643_140.0587	Gaboxadol	C6 H8 N2 O2	140.059	level4	NA	NA	NA
3.799_209.1055	Propoxur	C11 H15 N O3	209.106	level4	NA	NA	NA
6.565_249.1366	4'-methoxy-3-morpholino-propiophenone	C14 H19 N O3	249.137	level4	NA	NA	NA
0.926_304.1273	2'-deoxymugineic acid	C12 H20 N2 O7	304.127	level4	NA	NA	NA
1.07_135.0686	N-benzylformamide	C8 H9 N O	135.069	level2	NA	NA	NA
6.051_727.4119	Mycinamicin ii	C37 H61 N O13	727.412	level4	NA	NA	NA
0.701_115.0635	L-proline	C5 H9 N O2	115.064	level1	NA	NA	NA
1.608_191.0796	2-amino-2,3,7-trideoxy-d-lyxo-hept-6-ulosonic acid	C7 H13 N O5	191.08	level4	NA	NA	NA
9.532_849.5218	NA	C46 H75 N O13	849.522	level4	NA	NA	NA
5.847_389.1952	Cilazaprilat	C20 H27 N3 O5	389.195	level4	NA	NA	NA
0.85_216.0746	8-hydroxyalanylclavam	C8 H12 N2 O5	216.075	level4	NA	NA	NA
1.676_200.08	Alanylclavam	C8 H12 N2 O4	200.08	level4	NA	NA	NA
3.959_315.143	Clavamycin d	C13 H21 N3 O6	315.143	level4	NA	NA	NA
3.553_258.0672	Northienamycin	C10 H14 N2 O4 S	258.067	level4	NA	NA	NA
2.52_478.2066	Kanokoside b	C21 H34 O12	478.207	level4	NA	NA	NA
4.004_455.2101	5-ribosylparomamine	C17 H33 N3 O11	455.21	level4	NA	NA	NA
0.749_204.064	2-o-ethyl ascorbic acid	C8 H12 O6	204.064	level4	NA	NA	NA
3.966_359.1694	Etoxazole	C21 H23 F2 N O2	359.169	level4	NA	NA	NA
3.463_261.1114	Imazapyr	C13 H15 N3 O3	261.111	level4	NA	NA	NA
0.818_248.0383	884916	C8 H13 N2 O3 P S	248.038	level4	NA	NA	NA
4.589_226.1207	Butopyronoxyl	C12 H18 O4	226.121	level4	NA	NA	NA
0.69_114.0794	1-nitrosopiperidine (npip)	C5 H10 N2 O	114.079	level3	NA	NA	NA
3.945_285.1324	Hc blue 2	C12 H19 N3 O5	285.132	level4	NA	NA	NA
8.724_316.2613	9,10-dihydroxystearic acid	C18 H36 O4	316.261	level4	NA	NA	NA
0.962_155.0583	(2s,3s)-2,3-dihydro-3-hydroxyanthranilic acid zwitterion	C7 H9 N O3	155.058	level4	NA	NA	NA
3.323_260.083	Biotin l-sulfoxide	C10 H16 N2 O4 S	260.083	level4	NA	NA	NA
0.691_226.1067	Carnosine	C9 H14 N4 O3	226.107	level3	NA	NA	NA
1.008_143.0947	Dl-stachydrine	C7 H13 N O2	143.095	level2	NA	NA	NA
3.426_252.111	Tyrosylalanine	C12 H16 N2 O4	252.111	level3	NA	NA	NA
2.85_320.1409	(2s)-8-isopropenyl-5-methoxy-2-phenyl-8,9-dihydro-2h-furo[2,3-h]chromene	C21 H20 O3	320.141	level4	NA	NA	NA
3.175_303.1693	(4s)-4-[(6-carboxyhexanoyl)oxy]-4-(trimethylammonio)butanoate	C14 H25 N O6	303.169	level4	NA	NA	NA
2.837_214.0955	1-(beta-d-ribofuranosyl)-1,2-dihydropyrimidine	C9 H14 N2 O4	214.095	level4	NA	NA	NA
1.081_236.1275	1,3-dipropylxanthine	C11 H16 N4 O2	236.127	level4	NA	NA	NA
3.155_284.1272	2-(2-carboxyethyl)-5-(4-hydroxypentyl)-4-methyl-3-furoic acid	C14 H20 O6	284.127	level4	NA	NA	NA
3.23_366.1426	2-iodohexadecanal	C16 H31 I O	366.143	level4	NA	NA	NA
4.341_258.158	2949	C12 H22 N2 O4	258.158	level4	NA	NA	NA
5.451_201.1004	3-hydroxy-n-[(3s)-2-oxotetrahydro-3-furanyl]pentanamide	C9 H15 N O4	201.1	level4	NA	NA	NA
5.759_261.1002	3-oxo-n-[(3s)-2-oxotetrahydro-3-furanyl]-4-phenylbutanamide	C14 H15 N O4	261.1	level4	NA	NA	NA
0.699_109.0642	3,4-diaminopyridine	C5 H7 N3	109.064	level4	NA	NA	NA
0.986_331.1382	3149	C19 H19 F2 N O2	331.138	level4	NA	NA	NA
2.336_250.1431	4760	C12 H18 N4 O2	250.143	level4	NA	NA	NA
0.999_203.1159	Acetylcarnitine	C9 H17 N O4	203.116	level4	NA	NA	NA
0.702_186.1006	Ala-pro	C8 H14 N2 O3	186.101	level4	NA	NA	NA
4.155_243.0896	Alonimid	C14 H13 N O3	243.09	level4	NA	NA	NA
4.711_315.122	Anthramycin	C16 H17 N3 O4	315.122	level4	NA	NA	NA
4.401_184.1214	Apronalide	C9 H16 N2 O2	184.121	level4	NA	NA	NA
3.945_360.1903	Arg-trp	C17 H24 N6 O3	360.19	level4	NA	NA	NA
5.779_288.1572	Ascr#13	C14 H24 O6	288.157	level4	NA	NA	NA
4.863_548.3036	Belfosdil	C27 H50 O7 P2	548.304	level4	NA	NA	NA
0.984_257.1013	Benserazide	C10 H15 N3 O5	257.101	level4	NA	NA	NA
4.662_454.2069	Butyl (3s)-3-{[6-o-(alpha-l-arabinopyranosyl)-beta-d-glucopyranosyl]oxy}butanoate	C19 H34 O12	454.207	level4	NA	NA	NA
3.122_394.1951	Diflucortolone	C22 H28 F2 O4	394.195	level4	NA	NA	NA
5.082_264.09	Diftalone	C16 H12 N2 O2	264.09	level4	NA	NA	NA
6.393_444.1975	Dihydrophaseic acid 4-o-beta-d-glucoside	C21 H32 O10	444.197	level4	NA	NA	NA
5.694_227.1159	Dimetofrine	C11 H17 N O4	227.116	level4	NA	NA	NA
4.571_391.1382	Dimetotiazine	C19 H25 N3 O2 S2	391.138	level4	NA	NA	NA
6.287_350.1842	Disofenin	C18 H26 N2 O5	350.184	level4	NA	NA	NA
0.815_266.1015	Doxofylline	C11 H14 N4 O4	266.101	level4	NA	NA	NA
1.853_185.0691	Eglumetad	C8 H11 N O4	185.069	level4	NA	NA	NA
1.012_234.1118	Epirizole	C11 H14 N4 O2	234.112	level4	NA	NA	NA
4.671_345.1901	Eptapirone	C16 H23 N7 O2	345.19	level4	NA	NA	NA
5.193_237.1003	Ethopabate	C12 H15 N O4	237.1	level4	NA	NA	NA
4.016_225.1003	Etilevodopa	C11 H15 N O4	225.1	level4	NA	NA	NA
1.027_413.1912	Fluspiperone	C23 H25 F2 N3 O2	413.191	level4	NA	NA	NA
1.687_233.1265	Hopantenic acid	C10 H19 N O5	233.126	level4	NA	NA	NA
4.548_371.1693	Lenperone	C22 H23 F2 N O2	371.169	level4	NA	NA	NA
3.911_294.1214	Methyl alpha-aspartylphenylalaninate	C14 H18 N2 O5	294.121	level4	NA	NA	NA
3.31_326.1477	Nipradilol	C15 H22 N2 O6	326.148	level4	NA	NA	NA
5.093_430.243	Nivazol	C28 H31 F N2 O	430.243	level4	NA	NA	NA
4.731_276.1111	Oxagrelate	C14 H16 N2 O4	276.111	level4	NA	NA	NA
2.478_158.0692	Oxiracetam	C6 H10 N2 O3	158.069	level4	NA	NA	NA
3.276_244.0517	Pidotimod	C9 H12 N2 O4 S	244.052	level4	NA	NA	NA
0.989_142.0743	Piracetam	C6 H10 N2 O2	142.074	level4	NA	NA	NA
2.317_187.121	Pivagabine	C9 H17 N O3	187.121	level4	NA	NA	NA
5.607_503.2388	Preladenant	C25 H29 N9 O3	503.239	level4	NA	NA	NA
9.196_298.2507	Ricinelaidic acid	C18 H34 O3	298.251	level4	NA	NA	NA
4.784_472.2525	Sulukast	C25 H36 N4 O3 S	472.252	level4	NA	NA	NA
1.17_337.1384	Tecadenoson	C14 H19 N5 O5	337.138	level4	NA	NA	NA
3.322_404.1907	Tetraxetan	C16 H28 N4 O8	404.191	level4	NA	NA	NA
4.876_273.1002	Thyronine	C15 H15 N O4	273.1	level4	NA	NA	NA
0.984_438.1752	Turofexorate isopropyl	C25 H24 F2 N2 O3	438.175	level4	NA	NA	NA
3.751_329.1587	Valclavam	C14 H23 N3 O6	329.159	level4	NA	NA	NA
5.029_361.1673	Veliflapon	C23 H23 N O3	361.167	level4	NA	NA	NA
0.714_114.0812	1-nitrosopiperidine (npip)	C5 H10 N2 O	114.081	level5	NA	NA	NA
0.706_109.0634	3,4-diaminopyridine	C5 H7 N3	109.063	level5	NA	NA	NA
0.723_145.0873	4-guanidinobutyric acid	C5 H11 N3 O2	145.087	level5	NA	NA	NA
0.78_521.2039	D-raffinose	C18 H32 O16	521.204	level5	NA	NA	NA
0.744_146.1077	Dl-lysine	C6 H14 N2 O2	146.108	level5	NA	NA	NA
0.706_143.0969	Dl-stachydrine	C7 H13 N O2	143.097	level5	NA	NA	NA
4.913_224.1051	Ethylvanillin propylene glycol acetal	C12 H16 O4	224.105	level5	NA	NA	NA
0.772_118.0439	N-benzylformamide	C8 H9 N O	118.044	level5	NA	NA	NA
0.793_151.0246	Pyroglutamate	C5 H7 N O3	151.025	level5	NA	NA	NA

## Sheet: Table S6
Table S6. KEGG analysis of metabolites
Pathway	Level 1	Level 2	Count	Pathway ID	KEGG Names
2-Oxocarboxylic acid metabolism	Metabolism	Global and overview maps	9	map01210	Pyruvic acid;L-glutamic acid;L-(-)-methionine;L-tryptophan;L-tyrosine;2-oxobutyric acid;Citrate;N-acetyl-l-glutamic acid;2-aminoadipic acid
ABC transporters	Environmental Information Processing	Membrane transport	11	map02010	Phosphoric acid;L-glutamic acid;Sulfuric acid;D-(-)-ribose;L-histidine;L-proline;Aminolevulinic acid;D-raffinose;Phthalic acid;1,4-d-xylobiose;Melibiose
Alanine, aspartate and glutamate metabolism	Metabolism	Amino acid metabolism	6	map00250	Pyruvic acid;L-glutamic acid;Succinate;Fumaric acid;Citrate;2-keto-glutaramic acid
Amino sugar and nucleotide sugar metabolism	Metabolism	Carbohydrate metabolism	2	map00520	D-fructose;N-acetylmuramic acid
Aminoacyl-tRNA biosynthesis	Genetic Information Processing	Translation	6	map00970	L-glutamic acid;L-(-)-methionine;L-tryptophan;L-tyrosine;L-histidine;L-proline
Aminobenzoate degradation	Metabolism	Xenobiotics biodegradation and metabolism	6	map00627	4-aminobenzoic acid;3-hydroxyanthranilic acid;4-hydroxybenzaldehyde;Mandelate;Benzamide;Syringic acid
Arginine and proline metabolism	Metabolism	Amino acid metabolism	6	map00330	Pyruvic acid;L-glutamic acid;L-proline;5-aminovaleric acid;4-oxoproline;Linatine
Arginine biosynthesis	Metabolism	Amino acid metabolism	3	map00220	L-glutamic acid;Fumaric acid;N-acetyl-l-glutamic acid
Benzoate degradation	Metabolism	Xenobiotics biodegradation and metabolism	1	map00362	Pyruvic acid
Biosynthesis of amino acids	Metabolism	Global and overview maps	13	map01230	Pyruvic acid;L-glutamic acid;L-(-)-methionine;L-tryptophan;L-tyrosine;2-oxobutyric acid;L-histidine;L-proline;Citrate;L-saccharopine;N-acetyl-l-glutamic acid;2-aminoadipic acid;N-succinyl-l-diaminopimelic acid
Biosynthesis of antibiotics	Metabolism	Global and overview maps	31	map01130	Adenosine 5'-monophosphate;Pyruvic acid;L-glutamic acid;Succinate;Sulfuric acid;L-tryptophan;L-tyrosine;2-oxobutyric acid;Fumaric acid;L-proline;Citrate;L-(+)-lactic acid;Δ-gluconic acid δ-lactone;Gluconic acid;L-saccharopine;N-acetyl-l-glutamic acid;Salicylic acid;2-aminoadipic acid;Spectinomycin;(+)-allo-octopine;N-acetylpuromycin;7-aca;2-c-methylerythritol 4-phosphate;Mycinamicin ii;2-amino-2,…
Biosynthesis of secondary metabolites	Metabolism	Global and overview maps	38	map01110	Adenosine 5'-monophosphate;Pyruvic acid;L-glutamic acid;Succinate;L-(-)-methionine;L-tryptophan;L-tyrosine;2-oxobutyric acid;Fumaric acid;L-histidine;L-proline;Citrate;L-(+)-lactic acid;Δ-gluconic acid δ-lactone;Niacin;Gluconic acid;Trans-cinnamic acid;Aminolevulinic acid;L-saccharopine;N-acetyl-l-glutamic acid;Salicylic acid;(e)-p-coumaric acid;Olmelin;Porphobilinogen;2-aminoadipic acid;(e)-feru…
Biotin metabolism	Metabolism	Metabolism of cofactors and vitamins	1	map00780	Biotin l-sulfoxide
Butanoate metabolism	Metabolism	Carbohydrate metabolism	5	map00650	Pyruvic acid;L-glutamic acid;Succinate;Fumaric acid;(+/-)-2-hydroxyglutaric acid
Carbon metabolism	Metabolism	Global and overview maps	7	map01200	Pyruvic acid;L-glutamic acid;Succinate;Fumaric acid;Citrate;Δ-gluconic acid δ-lactone;Gluconic acid
Citrate cycle (TCA cycle)	Metabolism	Carbohydrate metabolism	4	map00020	Pyruvic acid;Succinate;Fumaric acid;Citrate
Cyanoamino acid metabolism	Metabolism	Metabolism of other amino acids	2	map00460	L-tyrosine;Lotaustralin
Cysteine and methionine metabolism	Metabolism	Amino acid metabolism	5	map00270	Pyruvic acid;Sulfuric acid;L-(-)-methionine;2-oxobutyric acid;Fmet
D-Alanine metabolism	Metabolism	Metabolism of other amino acids	1	map00473	Pyruvic acid
Degradation of aromatic compounds	Metabolism	Global and overview maps	11	map01220	Pyruvic acid;Succinate;Fumaric acid;.;Trans-cinnamic acid;Salicylic acid;(e)-p-coumaric acid;4-toluic acid;Phthalic acid;Acetophenone;3-coumaric acid
D-Glutamine and D-glutamate metabolism	Metabolism	Metabolism of other amino acids	1	map00471	L-glutamic acid
Fatty acid degradation	Metabolism	Lipid metabolism	1	map00071	Glutaric acid
Folate biosynthesis	Metabolism	Metabolism of cofactors and vitamins	2	map00790	4-aminobenzoic acid;7,8-dihydro-d-neopterin 2',3'-cyclic phosphate
Fructose and mannose metabolism	Metabolism	Carbohydrate metabolism	2	map00051	L-(+)-lactic acid;2-(alpha-d-mannosyl)-d-glyceric acid
Galactose metabolism	Metabolism	Carbohydrate metabolism	2	map00052	D-raffinose;Melibiose
Glutathione metabolism	Metabolism	Metabolism of other amino acids	1	map00480	L-glutamic acid
Glycine, serine and threonine metabolism	Metabolism	Amino acid metabolism	4	map00260	Pyruvic acid;L-tryptophan;2-oxobutyric acid;Aminolevulinic acid
Glycolysis / Gluconeogenesis	Metabolism	Carbohydrate metabolism	2	map00010	Pyruvic acid;L-(+)-lactic acid
Glyoxylate and dicarboxylate metabolism	Metabolism	Carbohydrate metabolism	4	map00630	Pyruvic acid;L-glutamic acid;Succinate;Citrate
Lysine biosynthesis	Metabolism	Amino acid metabolism	3	map00300	L-saccharopine;2-aminoadipic acid;N-succinyl-l-diaminopimelic acid
Lysine degradation	Metabolism	Amino acid metabolism	7	map00310	Succinate;5-aminovaleric acid;L-saccharopine;Glutaric acid;2-aminoadipic acid;6-acetamido-2-oxohexanoic acid;N(alpha)-citryl-n(epsilon)-acetyl-n(epsilon)-hydroxylysine
Metabolic pathways	Metabolism	Global and overview maps	60	map01100	Adenosine 5'-monophosphate;Pyruvic acid;L-glutamic acid;Succinate;Cytidine 5′-monophosphate;Sulfuric acid;L-(-)-methionine;L-tryptophan;L-tyrosine;Uridine 5'-monophosphate;2-oxobutyric acid;Fumaric acid;L-histidine;Guanosine monophosphate;L-proline;Citrate;.;Thymine;L-(+)-lactic acid;Δ-gluconic acid δ-lactone;Thymidine;Pyridoxal;Niacin;Gluconic acid;L-kynurenine;Deoxyuridine monophosphate;Carnosi…
Methane metabolism	Metabolism	Energy metabolism	2	map00680	Pyruvic acid;L-tyrosine
Microbial metabolism in diverse environments	Metabolism	Global and overview maps	36	map01120	Pyruvic acid;L-glutamic acid;Succinate;Sulfuric acid;Fumaric acid;Citrate;.;L-(+)-lactic acid;Δ-gluconic acid δ-lactone;Pyridoxal;Niacin;Gluconic acid;Trans-cinnamic acid;Aminolevulinic acid;5-aminovaleric acid;Glutaric acid;4-aminobenzoic acid;3-hydroxyanthranilic acid;4-hydroxybenzaldehyde;Salicylic acid;4-pyridoxic acid;Porphobilinogen;4-toluic acid;Phthalic acid;2-hydroxycinnamic acid;Mandela…
Monobactam biosynthesis	Metabolism	Biosynthesis of other secondary metabolites	3	map00261	Pyruvic acid;Sulfuric acid;L-tyrosine
Naphthalene degradation	Metabolism	Xenobiotics biodegradation and metabolism	1	map00626	Salicylic acid
Nicotinate and nicotinamide metabolism	Metabolism	Metabolism of cofactors and vitamins	6	map00760	Pyruvic acid;Succinate;Fumaric acid;.;Niacin;Î³-oxo-3-pyridinebutanal
Oxidative phosphorylation	Metabolism	Energy metabolism	3	map00190	Phosphoric acid;Succinate;Fumaric acid
Pantothenate and CoA biosynthesis	Metabolism	Metabolism of cofactors and vitamins	1	map00770	Pyruvic acid
Pentose and glucuronate interconversions	Metabolism	Carbohydrate metabolism	1	map00040	Pyruvic acid
Pentose phosphate pathway	Metabolism	Carbohydrate metabolism	4	map00030	Pyruvic acid;D-(-)-ribose;Δ-gluconic acid δ-lactone;Gluconic acid
Phosphonate and phosphinate metabolism	Metabolism	Metabolism of other amino acids	1	map00440	Pyruvic acid
Phosphotransferase system (PTS)	Environmental Information Processing	Membrane transport	3	map02060	Pyruvic acid;N-acetylmuramic acid;2-(alpha-d-mannosyl)-d-glyceric acid
Propanoate metabolism	Metabolism	Carbohydrate metabolism	4	map00640	Succinate;2-oxobutyric acid;.;L-(+)-lactic acid
Purine metabolism	Metabolism	Nucleotide metabolism	6	map00230	Adenosine 5'-monophosphate;Sulfuric acid;Guanosine monophosphate;Adenosine 3'5'-cyclic monophosphate;Cgmp;3'-adenosine monophosphate (3'-amp)
Pyrimidine metabolism	Metabolism	Nucleotide metabolism	7	map00240	Cytidine 5′-monophosphate;Uridine 5'-monophosphate;Thymine;Thymidine;Deoxyuridine monophosphate;2'-deoxycytidine;2',3'-cyclic ump
Pyruvate metabolism	Metabolism	Carbohydrate metabolism	4	map00620	Pyruvic acid;Succinate;Fumaric acid;L-(+)-lactic acid
Quorum sensing	Cellular Processes	Cellular community - prokaryotes	2	map02024	Phosphoric acid;Sulfuric acid
Riboflavin metabolism	Metabolism	Metabolism of cofactors and vitamins	1	map00740	5-amino-6-(5-phospho-d-ribitylamino)uracil
Secondary bile acid biosynthesis	Metabolism	Lipid metabolism	1	map00121	Β-muricholic acid
Sulfur metabolism	Metabolism	Energy metabolism	2	map00920	Succinate;Sulfuric acid
Taurine and hypotaurine metabolism	Metabolism	Metabolism of other amino acids	2	map00430	Pyruvic acid;L-glutamic acid
Terpenoid backbone biosynthesis	Metabolism	Metabolism of terpenoids and polyketides	2	map00900	Pyruvic acid;2-c-methylerythritol 4-phosphate
Thiamine metabolism	Metabolism	Metabolism of cofactors and vitamins	2	map00730	Pyruvic acid;L-tyrosine
Two-component system	Environmental Information Processing	Signal transduction	5	map02020	Phosphoric acid;L-glutamic acid;Succinate;Fumaric acid;Citrate
Tyrosine metabolism	Metabolism	Amino acid metabolism	7	map00350	Pyruvic acid;Succinate;L-tyrosine;Fumaric acid;(e)-p-coumaric acid;2,5-dihydroxybenzaldehyde;Salidroside
Valine, leucine and isoleucine biosynthesis	Metabolism	Amino acid metabolism	2	map00290	Pyruvic acid;2-oxobutyric acid
Vitamin B6 metabolism	Metabolism	Metabolism of cofactors and vitamins	3	map00750	Pyridoxal;4-pyridoxic acid;3-(acetamidomethylidene)-2-(hydroxymethyl)succinic acid
